# Supplementary material for: Characterization and drug sensitivity of a novel human ovarian clear cell carcinoma cell line genomically and phenotypically similar to the original tumor
Source: Cancer Med. 2018 Aug 14;7(9):4744–54. doi: 10.1002/cam4.1724 (PMC6144150; doi:10.1002/cam4.1724)
Supplement: Supplementary file 5 [file CAM4-7-4744-s005.xlsx]

## Sheet: Sheet1
Cell line	Journal info	Derived from	Staining	Other characteristics	DT	Drug sensitivity	Form tumours in mice?	Commercially available
ES-2	Lau, D. H., Lewis, A. D., Ehsan, M. N. & Sikic, B. I. (1991). Multifactorial mechanisms associated with broad cross-resistance of ovarian carcinoma cells selected by cyanomorpholino doxorubicin. Cancer Res, 51(19), 5181-7.	Not specified		TP53 mutant (PLoS One. 2014 Feb 4;9(2):e87220)		Sensitive to cisplatin		Y (ATCC)
HAC-2	Nishida, M., Iwasaki, H. (1988). Establishment of a human ovarian clear cell carcinoma cell line (HAC-2 cells) in vitro. Hum Cell, 1:345-346					sensitive to cisplatin and SN38. resistant to PTX mitomycin and etoposide (Itamochi, H., Kigawa, J., Sultana, H., Iba, T., Akeshima, R., Kamazawa, S., Kanamori, Y. & Terakawa, N. (2002). Sensitivity to anticancer agents and resistance mechanisms in clear cell carcinoma of the ovary. Jpn J Cancer Res, 93(6), 723-8.)		Y (JCRB)
HCH-1	Yamada, T., Hattori, K., Satomi, H., Okazaki, T., Mori, H. & Hirose, Y. (2016). Establishment and characterization of a cell line (HCH-1) originating from a human clear cell carcinoma of the ovary. J Ovarian Res, 9(1), 32.	Tumour	Produced CA125 and CA19-9, IHC + for CA125 Ca19-9 HNF and Annexin IV in tumour and heterotransplanted	Hypodiploid (39-44). .	48h (P25)	Sensitive to actinomycin D, carboplatin, cisplatin and mitomyciin D	Y	N
HCH-3	Yamada T, Hattori K, Satomi H, Okazaki T, Mori H, et al. (2017) Characterization of a Novel Cell Line (HCH-3) Derived from a Human Ovarian Clear Cell Carcinoma. J Carcinogene Mutagene 8:292. doi: 10.4172/2157-2518.1000292	Tumour	CA125, CA 19-9, HNF-1b, annexin iv +. ER PgR -	Hypotetraploid (78-87). Mutations in KRAS and TP53	82h, 0.8% PE(?)	Insensitive to carboplatin (555.6), cisplatin (38.3), paclitaxel (16) and etoposide 136.4 (EC50, in mg/ml). Actinomycin D (>100), doxorubicin 0.88, irinotecan (2.99), mitomycin C (22.4) also tested.	Y	N
HUOCA-II	Ishiwata, I., Ishiwata, C., Soma, M. & Ishikawa, H. (1987). Establishment of HUOCA-II, a human ovarian clear cell adenocarcinoma cell line, and its angiogenic activity. J Natl Cancer Inst, 78(4), 667-73.	Recurrent tumour (after chemo)		Chr no 46 (mode). TAF tumour angiogenesis factor) secreted in media	24h, Plating efficiency 63%		Y	N
JHOC-5	Yamada, K., Tachibana, T., Hashimoto, H., Suzuki, K., Yanagida, S., Endoh, H., Kimura, E., Yasuda, M., Tanaka, T. & Ishikawa, H. (1999). Establishment and characterization of cell lines derived from serous adenocarcinoma (JHOS-2) and clear cell adenocarcinoma (JHOC-5, JHOC-6) of human ovary. Hum Cell, 12(3), 131-8.	Recurrent tumour		High level amplification of HNF1b and MET (Anglesio, M. S., Wiegand, K. C., Melnyk, N., Chow, C., Salamanca, C., Prentice, L. M., Senz, J., Yang, W., Spillman, M. A., Cochrane, D. R., Shumansky, K., Shah, S. P., Kalloger, S. E. & Huntsman, D. G. (2013). Type-Specific Cell Line Models for Type-Specific Ovarian Cancer Research. PLOS ONE, 8(9), e72162.)	52h			Y (JCRB)
JHOC-6	Yamada, K., Tachibana, T., Hashimoto, H., Suzuki, K., Yanagida, S., Endoh, H., Kimura, E., Yasuda, M., Tanaka, T. & Ishikawa, H. (1999). Establishment and characterization of cell lines derived from serous adenocarcinoma (JHOS-2) and clear cell adenocarcinoma (JHOC-5, JHOC-6) of human ovary. Hum Cell, 12(3), 131-8.	Tumour			70h			N
JHOC-7	Anglesio, M. S., Wiegand, K. C., Melnyk, N., Chow, C., Salamanca, C., Prentice, L. M., Senz, J., Yang, W., Spillman, M. A., Cochrane, D. R., Shumansky, K., Shah, S. P., Kalloger, S. E. & Huntsman, D. G. (2013). Type-Specific Cell Line Models for Type-Specific Ovarian Cancer Research. PLOS ONE, 8(9), e72162.							Y (JCRB)
JHOC-9	Anglesio, M. S., Wiegand, K. C., Melnyk, N., Chow, C., Salamanca, C., Prentice, L. M., Senz, J., Yang, W., Spillman, M. A., Cochrane, D. R., Shumansky, K., Shah, S. P., Kalloger, S. E. & Huntsman, D. G. (2013). Type-Specific Cell Line Models for Type-Specific Ovarian Cancer Research. PLOS ONE, 8(9), e72162.			TP53 mutant (PLoS One. 2014 Feb 4;9(2):e87220).				Y (JCRB)
KK	Sasa, H., Ishii, K., Hirata, J., Kikuchi, Y., Nagata, I., Kawai, T., Senoo, A., Sugita, M., Sugishita, T. & Tenjin, Y. (1993). Establishment and characterization of a CA125-producing human ovarian clear cell carcinoma cell line. Hum Cell, 6(4), 279-86.	Ascites	CA125 and SLX (tumour and cell line) +	Plating efficiency 23%. Chromosomes: aneuploid, 67 chr. PIK3CA mutation at exon 9	4 days	IC50 cisplatin 0.95uM		N
KOC-7c	Itamochi, H., Kigawa, J., Sultana, H., Iba, T., Akeshima, R., Kamazawa, S., Kanamori, Y. & Terakawa, N. (2002). Sensitivity to anticancer agents and resistance mechanisms in clear cell carcinoma of the ovary. Jpn J Cancer Res, 93(6), 723-8.					Resistant to cisplatin, PTX, SN38, mitomycin and etoposide		N
NOCC	Ohyama, A., Toyomura, J., Tachibana, T., Isonishi, S., Takahashi, H. & Ishikawa, H. (2016). Establishment and characterization of a clear cell carcinoma cell line, designated NOCC, derived from human ovary. Hum Cell, 29(4), 188-96.	Ascites	Grafted tumour PAS+	Modal chr no 70-74. Secrete VEGF	29h	Not sensitive to 1ug/ml of bevacizumab, doxorubicin, gemcitabine, etoposide, cisplatin or docetaxel (or mix of) using Dox-24 assay	Y	N
OCC1	Wong, W. S., Wong, Y. F., Ng, Y. T., Huang, P. D., Chew, E. C., Ho, T. H. & Chang, M. Z. (1990). Establishment and characterization of a new human cell line derived from ovarian clear cell carcinoma. Gynecol Oncol, 38(1), 37-45.	Ascites		Chr no 70-77 hypertriploidy	36h (P10) 38h (P40)		Y	Y (MDAnderson)
OvBH-1	Bar, J. K. & Harlozinska, A. (2000). Morphological and phenotypic characterization of a new established ovarian carcinoma cell line (OvBH-1). Anticancer Res, 20(5a), 2975-80.	Ascites	Positive: pan-cytokeratin, CA125, OV-TL3, p53, c-erbB2 overexpression. Negative:CEA					N
OVISE	Gorai, I., Nakazawa, T., Miyagi, E., Hirahara, F., Nagashima, Y. & Minaguchi, H. (1995). Establishment and characterization of two human ovarian clear cell adenocarcinoma lines from metastatic lesions with different properties. Gynecol Oncol, 57(1), 33-46.	Metastatic tumor	CA126, CA19-9, EGFR, cytokeratins 7 8 18 19, vimentin, ER(-) PgR (-)	CA19-9, CA125, TPA shed in media	60-70h	No sensitivity to cisplatin, doxorubicin, cyclophosphamide and etoposide	Y	Y (JCRB)
OVMANA	Yanagibashi, T., Gorai, I., Nakazawa, T., Miyagi, E., Hirahara, F., Kitamura, H. & Minaguchi, H. (1997). Complexity of expression of the intermediate filaments of six new human ovarian carcinoma cell lines: new expression of cytokeratin 20. Br J Cancer, 76(7), 829-35.	Tumour	positive for cytokeratins 6, 7, 8, 18,19, 20,15, and vimentin	PIK3CA mutation at exon 9	67h		Y (s.c.)	Y (JCRB)
OVSAYO	Yanagibashi, T., Gorai, I., Nakazawa, T., Miyagi, E., Hirahara, F., Kitamura, H. & Minaguchi, H. (1997). Complexity of expression of the intermediate filaments of six new human ovarian carcinoma cell lines: new expression of cytokeratin 20. Br J Cancer, 76(7), 829-35.	Tumour	positive for cytokeratins 6, 7,8, 18, 19, 15, and vimentin				N	Y (JCRB)
OVTOKO	Gorai, I., Nakazawa, T., Miyagi, E., Hirahara, F., Nagashima, Y. & Minaguchi, H. (1995). Establishment and characterization of two human ovarian clear cell adenocarcinoma lines from metastatic lesions with different properties. Gynecol Oncol, 57(1), 33-46.	Metastatic tumor	EGFR, cytokeratins 7 8 18 19, vimentin, ER(-), PgR(-)		60-70h	No sensitivity to cisplatin, doxorubicin, cyclophosphamide and etoposide	Y	Y (JCRB)
RMG-I	Nozawa, S., Tsukazaki, K., Sakayori, M., Jeng, C. H. & Iizuka, R. (1988). Establishment of a human ovarian clear cell carcinoma cell line (RMG-I) and its single cell cloning--with special reference to the stem cell of the tumor. Hum Cell, 1(4), 426-35.	Ascites	Basic fetoprotein (BFP), ferritin, PLAP shown in tumour and cell line	Chr no 47 (mode)			Y	Y (JCRB)
RMG-II	Nozawa, S., Yajima, M., Sasaki, H., Tsukazaki, K., Aoki, D., Sakayori, M., Udagawa, Y., Kobayashi, T., Sato, I., Furusako, S. & et al. (1991). A new CA125-like antigen (CA602) recognized by two monoclonal antibodies against a newly established ovarian clear cell carcinoma cell line (RMG-II). Jpn J Cancer Res, 82(7), 854-61.	Ascites	CA125, TPA, MA602-1, MA602-6 (also CA125 markers, higher sensitivity)	Hypertetraploid (modal). Chromosomes triploid	58h		N	Y (JCRB)
RMG-V	Aoki, D., Suzuki, N., Susumu, N., Noda, T., Suzuki, A., Tamada, Y., Higashiguchi, A., Oie, S. & Nozawa, S. (2005). Establishment and characterization of the RMG-V cell line from human ovarian clear cell adenocarcinoma. Hum Cell, 18(3), 143-6.	Ascites		83 (mode) chromosome no	15.5h, PE 95%		N	Y (JCRB)
SKOV-3	Fogh, J., Fogh, J. M. & Orfeo, T. (1977). One hundred and twenty-seven cultured human tumor cell lines producing tumors in nude mice. J Natl Cancer Inst, 59(1), 221-6			TP53 mutant (PLoS One. 2014 Feb 4;9(2):e87220)				Y (ATCC)
SMOV-2	Yonamine, K., Hayashi, K. & Iida, T. (1999). Establishment and characterization of human ovarian clear cell adenocarcinoma cell line (SMOV-2), and its cytotoxity by anticancer agents. Hum Cell, 12(3), 139-48.	Tumour		p53 wt. PIK3CA mutation at exon 20	48.2h	Cisplatin and paclitaxel sensitive	Y	N
TAYA	Saga, Y., Suzuki, M., Machida, S., Ohwada, M. & Sato, I. (2002). Establishment of a New Cell Line (TAYA) of Clear Cell Adenocarcinoma of the Ovary and Its Radiosensitivity. Oncology, 62(2), 180-184.	Ascites		p53 exon 5 point mutation. Modal chromosome no from 69 to 74.	50h	IC50s: Cisplatin >10,000nM, paclitaxel 80nM, SN38 460nM, gemcitabine >10,000nM. ID50 (radiation) 1.8Gy	N	N
TOV21G	Provencher, D. M., Lounis, H., Champoux, L., Tetrault, M., Manderson, E. N., Wang, J. C., Eydoux, P., Savoie, R., Tonin, P. N. & Mes-Masson, A. M. (2000). Characterization of four novel epithelial ovarian cancer cell lines. In Vitro Cell Dev Biol Anim, 36(6), 357-61.	Tumour	IF showed + for Cytokeratins (CAM5.2), MH99, B72.3 and neu.	PIK3CA mutation, PTEN mutation, K-Ras mutation (PLoS One. 2014 Feb 4;9(2):e87220).	27h (Cowley, G. S., Weir, B. A., Vazquez, F., Tamayo, P., Scott, J. A., Rusin, S., East-Seletsky, A., Ali, L. D., Gerath, W. F., Pantel, S. E., Lizotte, P. H., Jiang, G., Hsiao, J., Tsherniak, A., Dwinell, E., Aoyama, S., Okamoto, M., Harrington, W., Gelfand, E., Green, T. M., Tomko, M. J., Gopal, S., Wong, T. C., Li, H., Howell, S., Stransky, N., Liefeld, T., Jang, D., Bistline, J., Hill Meyers,…		Y (PLoS One. 2014 Feb 4;9(2):e87220)	Y (ATCC)
TU-OC-1	Itamochi, H., Kato, M., Nishimura, M., Oumi, N., Oishi, T., Shimada, M., Sato, S., Naniwa, J., Sato, S., Nonaka, M., Kudoh, A., Terakawa, N., Kigawa, J. & Harada, T. (2013). Establishment and characterization of a novel ovarian clear cell adenocarcinoma cell line, TU-OC-1, with a mutation in the PIK3CA gene. Hum Cell, 26(3), 121-7.	Tumour		PIK3CA mutation at exon 9 (+), phospho Akt overexpressed. Chr no 64 to 90, 78 (mode)	38.4h	IC50s: cisplatin 12.2uM resistant, paclitaxel 58.3nM sensitive	Y	N
TU-OC-2	Sato, S., Itamochi, H., Oumi, N., Chiba, Y., Oishi, T., Shimada, M., Sato, S., Chikumi, J., Nonaka, M., Kudoh, A., Komatsu, H., Harada, T. & Sugiyama, T. (2016). Establishment and characterization of a novel ovarian clear cell carcinoma cell line, TU-OC-2, with loss of ARID1A expression. Hum Cell, 29(4), 181-7.	Tumour		Chr no 84(mode) from 41 to 96. No TP53 or PIK3CA mutations. No ARID1A expression or p-Akt	37.5h	IC50s: Cisplatin 7.7uM (resistant), SN38 17.7nM (sensitive), paclitaxel 301nM (resistant)	N	N
